# Supplementary material for: Integrating miRNA, mRNA, and Targeted Metabolomics Analyses to Explore the Regulatory Mechanism of Cardiac Remodeling in Yili Horses
Source: Biology (Basel). 2025 Nov 1;14(11):1535. doi: 10.3390/biology14111535 (PMC12650387; doi:10.3390/biology14111535)
Supplement: Supplementary file 1 [file biology-14-01535-s001.zip]

Archive with 9 entries (9 files):
- Supplement Table 1 Yili Horse 1000m Speed Race Results.xlsx
- Supplement Table 2 Yili Horse Cardiac structure and function data.xlsx
- Supplement Text 2 Lipid LC-MSMS Analysis Experimental Method.pdf
- Supplementary Table 3 Differential gene list among the three groups.xlsx
- Supplementary Table 4 Differential miRNA list among the three groups.xlsx
- Supplementary Table 5 Differential metabolites list among the three groups.xlsx
- Supplementary Text 1 Training Plan.pdf
- Supplementary Text 3 analysis method.pdf
- Supplementary Text 4.pdf
