# Supplementary material for: Integrating miRNA, mRNA, and Targeted Metabolomics Analyses to Explore the Regulatory Mechanism of Cardiac Remodeling in Yili Horses
Source: Biology (Basel). 2025 Nov 1;14(11):1535. doi: 10.3390/biology14111535 (PMC12650387; doi:10.3390/biology14111535)
Supplement: Supplementary file 1 [file biology-14-01535-s001.zip › Supplement Table 1 Yili Horse 1000m Speed Race Results.xlsx]

## Sheet: Sheet1
GROUP	TIME(s)		GROUP	TIME(s)		GROUP	TIME(s)
AG1	71.35		AG1	74.89		AG1	74.88
AG2	75.91		AG2	76.96		AG2	76.25
AG3	73.26		AG3	75.42		AG3	75.95
AG4	73.13		AG4	75.71		AG4	74.69
AG5	77.25		AG5	75.21		AG5	74.82
AG6	74.29		AG6	76.27		AG6	75.72
OG1	82.63		OG1	81.39		OG1	79.29
OG2	85.88		OG2	87.19		OG2	85.31
OG3	84.75		OG3	83.46		OG3	84.26
OG4	83.61		OG4	83.83		OG4	82.52
OG5	80.12		OG5	85.19		OG5	83.64
OG6	85.53		OG6	87.73		OG6	84.59
