# Supplementary material for: Integrating miRNA, mRNA, and Targeted Metabolomics Analyses to Explore the Regulatory Mechanism of Cardiac Remodeling in Yili Horses
Source: Biology (Basel). 2025 Nov 1;14(11):1535. doi: 10.3390/biology14111535 (PMC12650387; doi:10.3390/biology14111535)
Supplement: Supplementary file 1 [file biology-14-01535-s001.zip › Supplement Table 2 Yili Horse Cardiac structure and function data.xlsx]

## Sheet: Sheet1
Index	UN1	UN2	UN3	UN4	UN5	UN6	OG1	OG2	OG3	OG4	OG5	OG6	OG7	OG8	OG9	OG10	AG1	AG2	AG3	AG4	AG5	AG6	AG7	AG8	AG9	AG10
RVDd	2.54	2.37	2.17	2.47	2.32	2.4	2.99	2.45	2.49	2.64	2.69	2.74	2.28	2.79	2.34	2.54	2.68	2.26	2.9	2.71	2.93	2.74	2.14	2.64	2.48	2.53
IVSd	2.03	2.13	2.17	1.81	2.23	2.46	2.22	2.29	2.35	2.36	2.39	2.95	2.3	2.46	2.21	2.53	2.65	2.15	2.24	2.85	2.67	2.91	2.44	2.76	1.99	2.41
LVIDd	8.92	8.53	9.06	8.59	8.61	8.93	9.85	9.58	9.65	9.95	9.83	9.45	9.12	9.47	9.4	9.27	9.93	10.1	10.03	9.88	10.15	10.45	10.13	9.84	10.05	9.8
LVFWd	2	1.56	1.72	1.72	1.53	2.19	2.19	2	2.14	2.42	1.89	1.79	1.72	1.78	1.84	1.9	1.9	1.83	2.14	1.89	2.06	2.11	2.02	1.85	2.2	2.33
RVDs	1.59	1.61	1.56	1.54	1.82	1.82	2.38	1.5	1.63	1.57	1.74	1.38	1.42	1.67	1.36	1.44	1.92	1.44	1.67	2.2	1.88	1.96	1.33	1.71	1.81	1.65
IVSs	3.87	3.36	3.54	3.23	3.38	3.76	3.76	4.26	3.49	4	3.68	4.31	3.86	3.79	3.73	4.31	3.59	3.89	4.31	4.67	3.99	4.13	3.83	4.19	3.79	4.2
LVIDS	5.42	5.17	5.47	5.3	5.32	5.41	5.9	5.79	5.6	5.98	5.79	5.57	5.43	5.77	5.59	5.63	5.7	5.93	5.97	5.89	5.61	5.94	6.01	5.88	5.71	5.91
LVFWs	2.59	2.52	2.31	2.57	2.77	3.08	3.14	3.07	3.3	3.14	2.5	2.76	2.5	2.84	3.17	3.57	3.22	2.62	3.66	2.9	3.05	2.82	3.28	2.82	3.07	3.42
LADd	8.47	7.85	7.96	7.56	8.25	8.94	8.69	7.75	8.62	8.77	9.33	8.17	8.54	8.88	9.14	8.37	7.94	8.95	9.48	9.26	8.59	8.78	8.91	9.22	9.97	9.59
LADs	8.98	9.06	9.45	8.7	9.54	10.16	9.87	9.62	10.53	9.7	10.63	10.29	9.71	10.54	11.08	10.29	9.29	9.74	11.07	10.5	9.97	10.52	10.67	10.7	10.34	10.8
AODd	4.39	4.75	4.61	4.36	5.02	4.58	5.12	4.91	5.28	5.04	5.15	5.04	5.02	5.19	5.37	5	5.6	5.32	5.14	5.3	5.36	5.51	5.39	5.18	5.1	5.58
PAd	4.28	3.8	3.84	3.61	3.83	4	4.32	4.23	4.59	4.05	4.12	4.21	4.08	3.75	4.49	4.2	4.11	4.08	4.1	4.2	4.4	4.34	4.2	4.28	4.37	4.11
PAs	4.59	4.3	3.96	4.15	4.28	4.45	4.63	4.56	5.35	4.95	4.94	4.27	4.39	4.93	5.1	4.35	4.7	5.04	4.97	4.59	4.37	5.04	5.01	4.84	5.02	4.75
EF	0.6	0.51	0.66	0.66	0.6	0.61	0.64	0.73	0.71	0.6	0.57	0.57	0.69	0.62	0.76	0.62	0.6	0.67	0.76	0.71	0.73	0.78	0.66	0.63	0.64	0.63
FS	0.392377	0.393904	0.396247	0.383003	0.382114	0.394177	0.401015	0.395616	0.419689	0.398995	0.410987	0.410582	0.404605	0.390707	0.405319	0.392665	0.425982	0.412871	0.404786	0.403846	0.447291	0.431579	0.406713	0.402439	0.431841	0.396939
LVminor	13.42	14.31	14.02	14.58	13.22	14.47	14.96	15	14.75	15.47	14.54	15.41	14.24	14.65	14.75	15.41	14.37	14.85	14.32	14.84	15.31	14.97	15.37	14.02	14.76	14.88
SV	296.356	269.706	308.679	268.377	269.282	298.051	372.887	347.832	368.363	379.711	377.765	346.735	317.793	336.248	339.686	322.259	395.839	401.735	390.288	377.217	428.951	445.737	400.045	373.011	410.036	366.144
EDV	438.88	397.489	454.253	403.72	405.808	439.969	546.098	513.733	522.027	558.342	543.666	498.511	460.925	500.838	492.719	477.822	555.882	576.969	568.237	549.757	583.247	621.647	580.731	544.881	570.725	540.028
ESV	142.524	127.783	145.574	135.343	136.526	141.918	173.211	165.901	153.664	178.631	165.901	151.777	143.132	164.59	153.034	155.563	160.043	175.233	177.949	172.54	154.296	175.91	180.686	171.87	160.689	173.884
CO	12627.7	12722	11516.8	13692.6	12093.4	14330.3	19695.9	16831.6	15968.5	17155.3	21963.2	18057.9	21473.3	18681.9	16651.4	16006.6	18909.2	19821.6	19385.6	16740.9	18925.3	19104.3	15789.8	19292.2	20366.5	14762.9
LVM	1506.9	1238.71	1471.59	1178.78	1291.12	1850.34	2008.23	1847.01	1992.05	2285.77	1920.1	2080.27	1557	1783.22	1653.06	1832.15	2125.56	1817.85	2048.91	2233.33	2325.33	2649.97	2135.29	2133.41	1933.78	2204.44
HR	52.82	57.57	55.56	58.14	52.08	51.02	42.61	47.31	47.17	48.08	44.91	48.39	43.35	45.18	49.02	49.67	47.77	49.34	49.67	44.38	44.12	42.86	39.47	51.72	49.67	40.32
