# Supplementary material for: Integrating miRNA, mRNA, and Targeted Metabolomics Analyses to Explore the Regulatory Mechanism of Cardiac Remodeling in Yili Horses
Source: Biology (Basel). 2025 Nov 1;14(11):1535. doi: 10.3390/biology14111535 (PMC12650387; doi:10.3390/biology14111535)
Supplement: Supplementary file 1 [file biology-14-01535-s001.zip › Supplementary Table 3 Differential gene list among the three groups.xlsx]

## Sheet: Sheet1
AGvsUN	OGvsUN	AGvsOG
ABI2	ABI2	ADGRA2
ACOD1	ADGRA2	ANKRD22
ACSL1	AHNAK2	APOBEC3Z1B
ADGRE1	AHRR	ATP6V1C1-2
AHNAK2	AICDA	BACE2
AHRR	AIRE	C13H16orf89
ALDH1A1	ANGPT4	C1QA
ANGPT4	ANKDD1A	C1QC
ARHGAP29	ATP6V1C1-2	CACNG4
BCL2L14	BCO2	CCPG1-2
BCO2	BHLHA15	CDHR4
C1QA	BMP6	CHORDC1-2
CA12	BTNL9	CLEC1A
CATIP	CACNG4	CLEC7A
CCDC168	CATIP	CXCL17
CD14	CCDC168	DDX60
CFAP44	CCDC18	DUT
CFAP70	CD163L1	ERICH4
CFI	CDON	ETNPPL
CLEC1A	CFAP44	GABRR1
CLEC7A	CFAP70	GLDC
CNTN1	CHD5	HERC5
COX3	CHORDC1-2	IFIT5
CPNE8	CRTAM	IRF7
CSTA	CSDC2	ISG15
CYP2S1	CTSH	LCN9
DCT	DCT	LOC100050637
DDX58	DDX58	LOC100052081
DMTN	DPYSL3	LOC100053365
DPYSL3	DSC2	LOC100058990
DSC2	EAF2	LOC100059068
DYNLRB2	ENTPD8	LOC100060531
EIF2AK2	ETS2	LOC100067384
ELOA	FAM110B	LOC100067608
ENTPD8	FAM111B	LOC100067882
ETNPPL	FAM83F	LOC100072389
ETS2	FBLN2	LOC100072915
FAM110B	GGT1	LOC100146802
FAM111B	GHSR	LOC100629999
FOS	GLDC	LOC102147459
FOSB	GLUL	LOC102148119
FOXS1	GRIK5	LOC102148621
GABRR1	GRIN3A	LOC102148991
GLUL	HBA	LOC102149569
GRIK5	HBA2	LOC102150222
HBA	HBB	LOC102150671
HBA2	HDC	LOC106781687
HBB	IFI44	LOC106782198
HDC	IFIT5	LOC106782640
HERC5	IL1R2	LOC106782961
HSPA8	IL20RA	LOC111767412
IFI44	IL22RA2	LOC111767490
IFI44L	JCHAIN	LOC111767545
IFI6	KDELR3	LOC111768429
IFIT3	LCN9	LOC111768788
IFIT5	LDLRAD1	LOC111769191
IFITM5	LGALSL	LOC111769795
IL20RA	LMNA	LOC111769970
IL22RA2	LOC100051526	LOC111770924
IRF7	LOC100054025	LOC111771850
ISG15	LOC100055371	LOC111771996
KCNG3	LOC100058575	LOC111772130
KDELR3	LOC100058990	LOC111772144
LOC100050560	LOC100059263	LOC111772297
LOC100051526	LOC100059596	LOC111772343
LOC100052508	LOC100061670	LOC111773212
LOC100054025	LOC100062472	LOC111773897
LOC100055371	LOC100063184	LOC111773909
LOC100058575	LOC100065833	LOC111774649
LOC100058990	LOC100067384	MX1
LOC100059068	LOC100067608	MX2
LOC100059285	LOC100069641	MYT1
LOC100062472	LOC100070235	ND4L
LOC100063184	LOC100071039	OAS3
LOC100064097	LOC100071466	OASL
LOC100065068	LOC100071697	PGLYRP1
LOC100067608	LOC100071946	PLEKHA5
LOC100070235	LOC100146858	RANBP3L
LOC100071039	LOC100147417	RNASE1
LOC100071466	LOC102147726	SH3RF3
LOC100071611	LOC102147828	SPEF2
LOC100071697	LOC102147943	SPI2
LOC100071946	LOC102148428	TGM2
LOC100147417	LOC102148682	TMEM52B
LOC100629189	LOC102148827	TRIM10
LOC100630879	LOC102148832	TSACC
LOC102147828	LOC102149133	novel.1010
LOC102147943	LOC102149687	novel.1356
LOC102148428	LOC102149696	novel.1926
LOC102148682	LOC102150128	novel.2164
LOC102148710	LOC102150191	novel.2177
LOC102148827	LOC102150222	novel.358
LOC102148832	LOC102150671	novel.360
LOC102148957	LOC102150694	novel.666
LOC102148991	LOC102150829	novel.778
LOC102149298	LOC102150971	novel.850
LOC102149377	LOC102151104	novel.953
LOC102149687	LOC106781140	novel.98
LOC102149989	LOC106781219
LOC102150113	LOC106781509
LOC102150372	LOC106781754
LOC102150441	LOC106781771
LOC102150764	LOC106782043
LOC102150801	LOC106782427
LOC102150991	LOC106782640
LOC106781219	LOC106783032
LOC106781509	LOC106783386
LOC106781771	LOC111767499
LOC106782097	LOC111767722
LOC106782103	LOC111768045
LOC106782427	LOC111768364
LOC106782545	LOC111768562
LOC106782723	LOC111768640
LOC106782961	LOC111768744
LOC106783032	LOC111769571
LOC106783107	LOC111769970
LOC106783293	LOC111770060
LOC111767415	LOC111770136
LOC111767929	LOC111771025
LOC111768584	LOC111771759
LOC111769191	LOC111771762
LOC111769732	LOC111771850
LOC111770192	LOC111771997
LOC111770661	LOC111772068
LOC111770690	LOC111772136
LOC111770924	LOC111772169
LOC111771193	LOC111772297
LOC111771426	LOC111772343
LOC111772113	LOC111772444
LOC111772444	LOC111772887
LOC111772823	LOC111772937
LOC111772937	LOC111773425
LOC111772975	LOC111774813
LOC111773120	LOC111775037
LOC111773212	LOC111775219
LOC111773247	LOC111775458
LOC111773425	LOC111775678
LOC111773878	LTBP3
LOC111773897	MAP9
LOC111774344	MEST
LOC111774629	MGST1
LOC111774699	MICU3
LOC111774813	MMP8
LOC111775205	MORF4L1
LOC111775678	MPPED2
LRRN2	MRPL44-2
LY49E	MX1
MAB21L2	MYH10
MCF2L2	MYT1
MEST	MZB1
METTL21C	NOS3
MGST1	NPNT
MMP1	OLR1
MMP8	P2RY14
MPO	P4HA2
MPPED2	PCDH20
MX1	PDGFB
MYH10	PFKFB3
MYH14	PGLYRP1
MYH7	PKHD1
NOS3	PLCB1
NPAS1	PLEKHG7
NR2E1	PLSCR1
OAS1	PRAP1
OAS3	PRDM16
OASL	PROCR
OGFR	RNASE1
P2RY14	SARM1
P4HA2	SELENBP1
PARP14	SH3RF3
PARP15	SLC27A6
PDGFB	SNTG2
PFKFB3	SPHK1
PKHD1	STBD1
PLCB1	STX1B
PLSCR1	TBC1D8B
PMP22	TDRD7
PPEF1	TENM1
PPP1R17	TLR4
PRAP1	TMEM229B
PROCR	TMTC1
PTPRJ	TNFAIP6
RAMP3	TRIM10
RNF213	TRIM47
RSPH3	TSPAN12
SIGLEC1	TTC34
SLC2A6	TXNDC5
SLC35D2	VDR
SMARCA1	ZFR2
SNX10	novel.1185
SPATS2L	novel.1340
SPHK1	novel.1702
SPI2	novel.1749
SYNDIG1L	novel.1758
TDRD7	novel.1807
TERB2	novel.1850
TLE2	novel.2045
TLR4	novel.2101
TMEM151B	novel.2154
TMEM229B	novel.322
TMIGD2	novel.430
TNFAIP6	novel.457
TP53INP2	novel.571
TRIM10	novel.72
TRIM22	novel.729
TSPAN12	novel.778
TTC21A	novel.826
TUB	novel.837
USP18	novel.918
VDR
ZFR2
novel.1129
novel.1185
novel.1191
novel.1201
novel.1251
novel.1315
novel.1340
novel.1386
novel.1537
novel.1557
novel.1677
novel.1702
novel.1749
novel.1758
novel.1762
novel.1850
novel.2020
novel.2045
novel.2101
novel.2179
novel.322
novel.408
novel.650
novel.72
novel.729
novel.778
novel.791
novel.799
novel.837
novel.920
