# Supplementary material for: Integrating miRNA, mRNA, and Targeted Metabolomics Analyses to Explore the Regulatory Mechanism of Cardiac Remodeling in Yili Horses
Source: Biology (Basel). 2025 Nov 1;14(11):1535. doi: 10.3390/biology14111535 (PMC12650387; doi:10.3390/biology14111535)
Supplement: Supplementary file 1 [file biology-14-01535-s001.zip › Supplementary Table 4 Differential miRNA list among the three groups.xlsx]

## Sheet: Sheet1
AGvsUN	OGvsUN	AGvsOG
PC-3p-9496	PC-3p-9496	PC-5p-6921
eca-miR-324-5p	eca-miR-501-5p	eca-miR-92b
hsa-miR-320b	hsa-miR-320b	mmu-miR-5126
eca-mir-9159-p3	eca-miR-324-5p	hsa-miR-147b-5p
PC-5p-4717	PC-5p-4717	mmu-miR-3964
mmu-miR-5126	eca-miR-18a	PC-3p-7618
eca-miR-205	eca-miR-423-5p	eca-mir-8922-p3
eca-miR-425	eca-miR-191a	hsa-miR-339-5p
mmu-miR-3968	eca-mir-9159-p3	bta-miR-339b
eca-miR-451	hsa-miR-421	bta-miR-6119-3p
hsa-miR-421	eca-miR-146b-5p	PC-3p-15541
PC-5p-14902	hsa-miR-16-2-3p	mdo-miR-29b-2-5p
eca-miR-186	PC-3p-19971	eca-miR-1249
mmu-miR-30e-3p	eca-mir-1543-p5	PC-3p-10258
PC-5p-14127	hsa-miR-320a-3p	PC-3p-10719
eca-miR-423-5p	eca-miR-31	eca-miR-31
eca-miR-501-5p	PC-3p-15085	eca-mir-9013-p5
hsa-miR-6529-5p	eca-miR-132	eca-miR-18a
eca-miR-362-5p	eca-miR-362-5p	PC-5p-15141
eca-miR-146b-5p	mmu-miR-652-5p
hsa-miR-574-5p	PC-5p-14127
ssc-miR-339	hsa-miR-181a-2-3p
eca-miR-6529	eca-miR-92a
PC-5p-15141	cpo-miR-1842-3p
PC-5p-13474	hsa-miR-18a-3p
ssc-mir-1285-p3	eca-miR-10a
efu-miR-9277	eca-miR-451
hsa-miR-320a-3p	PC-3p-2686
pal-miR-9226-5p	eca-miR-125a-5p
bta-miR-2478	hsa-miR-21-3p
eca-miR-132	mmu-let-7j
eca-miR-10a	cpo-miR-339-5p
hsa-miR-16-2-3p	rno-miR-1843b-3p
eca-miR-155	eca-miR-500
PC-3p-18072	eca-miR-155
PC-3p-17071	eca-miR-26a
PC-3p-13509	hsa-miR-1307-5p
eca-miR-28-5p	PC-5p-8216
eca-miR-671-5p	pal-miR-9993b-3p
eca-miR-26a	ssc-miR-339
eca-let-7a	eca-miR-9021
eca-miR-1296	PC-5p-18226
hsa-let-7f-5p	eca-mir-9085-p5
pal-miR-9995-3p	eca-miR-671-5p
PC-3p-2686	eca-miR-106b
eca-miR-196b	eca-miR-144
	hsa-miR-17-3p
	PC-5p-12821
	PC-5p-13474
	PC-5p-20473
	rno-miR-25-5p
	mdo-miR-26-5p
