# Supplementary material for: Integrating miRNA, mRNA, and Targeted Metabolomics Analyses to Explore the Regulatory Mechanism of Cardiac Remodeling in Yili Horses
Source: Biology (Basel). 2025 Nov 1;14(11):1535. doi: 10.3390/biology14111535 (PMC12650387; doi:10.3390/biology14111535)
Supplement: Supplementary file 1 [file biology-14-01535-s001.zip › Supplementary Table 5 Differential metabolites list among the three groups.xlsx]

## Sheet: Sheet1
AGvsUN	OGvsUN	AGvsOG
({4-[4,6-dihydroxy-3-(6-hydroxy-3-oxo-2,3-dihydro-1-benzofuran-2-yl)-2-methoxyphenyl]-2-methylbut-2-en-1-yl}oxy)sulfonic acid	Compounds	LPA(0:0/18:0)
S-(5-histidyl)cysteine sulfoxide	({4-[4,6-dihydroxy-3-(6-hydroxy-3-oxo-2,3-dihydro-1-benzofuran-2-yl)-2-methoxyphenyl]-2-methylbut-2-en-1-yl}oxy)sulfonic acid	LPA(18:0/0:0)
N2-(1-Carboxyethyl)-L-arginine	S-(5-histidyl)cysteine sulfoxide	Allantoin
9-Oxo-nonanoic acid	N2-(1-Carboxyethyl)-L-arginine	6-Phosphogluconic acid
Psoromic acid	9-Oxo-nonanoic acid	Thiamine-Monophosphate
Hyperforin	(2R,5S,10R)-6,10-dimethyl-2-(prop-1-en-2-yl)spiro[4.5]dec-6-en-8-ol	Sedoheptulose 7-phosphate
Isobergaptol	Psoromic acid	Gly-Lys
(2R,5S,10R)-6,10-dimethyl-2-(prop-1-en-2-yl)spiro[4.5]dec-6-en-8-ol	Hyperforin	Gln-Gly
Urolithin A-3-O-glucuronide	Cyperine	Gly-Gln
10-Hydroxy-2-Decenoic Acid	Isobergaptol	Bisphenol A bis(chloroformate)
Cyperine	10-Hydroxy-2-Decenoic Acid	5-Acetylamino-6-amino-3-methyluracil
2-Amino-4,5-dihydroxy-6-oxo-7-(phosphonooxy)heptanoate	2-Amino-4,5-dihydroxy-6-oxo-7-(phosphonooxy)heptanoate	Allantoic acid
Taurohyocholic acid	Urolithin A-3-O-glucuronide	Confertifoline
Tauro-beta-muricholic acid	Xanthurenic acid	cotinine N-oxide
Progesterone	2-Phthalimidoglutaric acid	AM2201 6-hydroxyindole metabolite
Clonixin	3-Indole carboxylic acid glucuronide	Lys-Pro
1,7-Bis(4-hydroxyphenyl)-3-heptanone	Hypaphorine	Morpholin-4-ium (4-methoxyphenyl)morpholin-4-ylphosphinodithioate
Hypaphorine	Clonixin	Hydroxyphenyllactic acid
Taurocholic acid	1,7-Bis(4-hydroxyphenyl)-3-heptanone	Piperenol C
Urea, 1-benzoyl-3-(4-chlorophenyl)-2-thio-	26-Hydroxyecdysone	Caftaric acid
Ala-Gly	Lys-Ser-Thr-Arg-Gly	2-(Formylamino)Benzoic Acid
Lys-Ser-Thr-Arg-Gly	Taurohyocholic acid	Lansine
26-Hydroxyecdysone	Tauro-beta-muricholic acid	6H-Dibenzo(b,d)pyran-6-one, 3,4-dihydroxy-
Estradiol 3-(β-D-Glucuronide)	20-Hydroxyecdysone	Uridine
2-Phthalimidoglutaric acid	Urea, 1-benzoyl-3-(4-chlorophenyl)-2-thio-	Palmitoylethanolamide（PEA）
Isoferulic acid	Ala-Gly	AS 1-1
Ferulic acid	Estradiol 3-(β-D-Glucuronide)	Bisphenol A
Digitogenin	Taurocholic acid	2-Hydroxyisocaproic Acid
Xanthurenic acid	Phosphatidylethanolamine lyso alkenyl 18:3	2-Hydroxy-4-methylpentanoic acid
Bergaptol	(+)-(3S,4R)-3,4-dihydroxy-3,4-dihydrofluorene	2-Hydroxyhexanoic acid
Xanthotoxol	o-Methoxyphenyl sulfate	5-Hydroxyhexanoic Acid
3-Indole carboxylic acid glucuronide	Isoferulic acid	Arbutin
3-Hydroxynonyl acetate	Ferulic acid	3-Hydroxycinnamic acid
20-Hydroxyecdysone	Xanthotoxol	Salicyluric acid
Resveratrol-3-O-sulfate	Digitogenin	Triethyl-phosphate
Sulisobenzone	Bergaptol	TRIETHYL PHOSPHATE
Phosphatidylethanolamine lyso alkenyl 18:3	3-Hydroxynonyl acetate	5-Methylthio-2-oxopentanoic acid
Misoprostol	Resveratrol-3-O-sulfate	Dioxindole
Liquiritin	D-Ribose	Clonixin
D-Ribose	AMC Arachidonoyl Amide	1,7-Bis(4-hydroxyphenyl)-3-heptanone
AMC Arachidonoyl Amide	Sulisobenzone	Galacturonic acid
LPC(O-18:2)	LPC(O-18:2)	3-Sulfocatechol
o-Methoxyphenyl sulfate	1,5-Anhydrosorbitol	Indole-5-carboxylic acid
6-Hydroxyflavone	Liquiritin	3-Hydroxybenzoic Acid
Swertianin	6-Hydroxyflavone	13,14-Dihydro-16,16-difluoroprostaglandin D2
1,5-Anhydrosorbitol	Swertianin	Ketoleucine
Ile-His-Ala-Glu	Ectoine	N-[(E)-(6-Bromoimidazo[1,2-a]pyridin-3-yl)methylideneamino]-N,2-dimethyl-5-nitrobenzenesulfonamide
D-erythro-Imidazoleglycerol Phosphate Monohydrate	Dl-Lyxose	2,5-Dihydroxycinnamic acid
3,5-Dimethoxycinnamic acid	Marshmine	Carprofen
2,3-Dihydro-4-(4-methoxyphenyl)-1H-phenalene-1,2,3-triol	Cyclo(Ala-Pro)	LPE(0:0/18:3)
Ectoine	Pro-Ile	LPE(18:3/0:0)
Uridine-5'-aldehyde	Ile-His-Ala-Glu	Ala-Gly
9,10-DiHOME	1-Aminocyclobutanecarboxylic acid	Uridine-5'-aldehyde
12,13-DiHOME	L-Proline	7-[3-(Dimethylamino)propoxy]-6-Methoxy-2-(4-Methyl-1,4-Diazepan-1-Yl)-N-(1-Methylpiperidin-4-Yl)quinazolin-4-Amine
9,10-Epoxy-18-hydroxyoctadecanoic acid	2-Aminoadenosine	Carnitine ph-C1
1-Aminocyclobutanecarboxylic acid	5-Bromo-3-cyclohexyl-2-hydroxybenzamide	2-Methoxycinnamic acid
L-Proline	LPE(P-18:1)	Digitogenin
5-Bromo-3-cyclohexyl-2-hydroxybenzamide	L-lyxose	Urea, 1-benzoyl-3-(4-chlorophenyl)-2-thio-
Cyclo(Ala-Pro)	Xylose	4-Hydroxy-8-methoxy-2H-furo[2,3-h]-1-benzopyran-2-one
6H-Dibenzo(b,d)pyran-6-one, 3,4-dihydroxy-	LPE(O-18:2)	({2-[2-(2-hydroxypropan-2-yl)-7-oxo-2H,3H,7H-furo[3,2-g]chromen-6-yl]-2-methylbut-3-en-1-yl}oxy)sulfonic acid
Gallicacid	Tyr-Cys-Trp	1-Naphthyl glucuronide
Marshmine	6H-Dibenzo(b,d)pyran-6-one, 3,4-dihydroxy-	Cinnamic Acid
2-Methoxycinnamic acid	Tyr-Trp-Cys	Isocarbamid
2-Aminoadenosine	Carbamic acid, N-[4-(5-methoxy-2-oxo-1,3,4-oxadiazol-3(2H)-yl)-2-methylphenyl]-, phenylmethyl ester	Taurocholic acid
Ala-gln	γ-Aminobutyric Acid	1-Hydroxy-2-Naphthoate
Thr-Ile	Uridine-5'-aldehyde	Taurohyocholic acid
Val-Ile	L-2-Aminobutyric acid	Tauro-beta-muricholic acid
Val-Leu	Ala-gln	4-Hydroxycyclohexylcarboxylic acid
L-Asparagine Anhydrous	2-Methyl-1-Pyrroline	3-Dehydroshikimate
L-Formylkynurenine	DL-Homocysteine
Hydrocinnamic Acid	Val-Ile
(R)-(-)-2-Phenylpropionic Acid	Val-Leu
M-toluene acetic acid	Hyoscyamine
Tyr-Cys-Trp	L-Asparagine Anhydrous
γ-Aminobutyric Acid	Ala-Glu-Gln
N-[(E)-(6-Bromoimidazo[1,2-a]pyridin-3-yl)methylideneamino]-N,2-dimethyl-5-nitrobenzenesulfonamide	Ser-Ser-Asn
LPE(P-18:1)	Glu-Gln-Gly
Tyr-Trp-Cys	FFA(12:1)
2,3-dinor Fluprostenol	Riboflavin reduced
2-ammonio-3-(5-hydroxy-1H-indol-3-yl)propanoate	Choline
Ala-Glu-Gln	Hyp-Thr
Lansine	BROMO-3-HYDROXY-4-(SUCCIN-2-YL)-CARYOLANE-LACTONE
Glu-Gln-Gly	5,7,8-Trihydroxy-3-(2,4,5-trihydroxyphenyl)-4h-1-benzopyran-4-one
DL-Homocysteine	4-Aminomethylindole
Ser-Ser-Asn	Ribonic acid
2-Methyl-1-Pyrroline	L-Norleucine
Ozagrel	6-Aminocaproic Acid
5-Hydroxy-L-Tryptophan	L-NIO-hydrochloride
Malonic acid	Leu-Ala
L-NIO-hydrochloride	Hydroxypiperazic acid
L-Norleucine	Terpendole E
6-Aminocaproic Acid	N-Tris(hydroxymethyl)methyl-2-aminoethanesulfonic acid
Indole-3-acetamide	Proline betaine
3-Amino-2-piperidinone	Perseitol
FFA(12:1)	D-Ornithine
Kifunensine	(3R)-3-Hydroxy-2-oxo-4-phosphonooxybutanoate
3-(3,5-dihydroxyphenyl)-1-propanoic acid sulphate	Arg-Gly
LPE(O-18:2)	Gly-Arg
Trp-Met	L-Glutamine
Choline	Met-Ser
Trans-Cinnamaldehyde	Flubendiamide
Lys-Asn	2,2-Dimethylbutyric acid
3-Hydroxybenzoic Acid	Imidazole-4-methanol
Glycitin	Oxaloglutarate
5,7,8-Trihydroxy-3-(2,4,5-trihydroxyphenyl)-4h-1-benzopyran-4-one	Ginkgoic acid
NAPQI	Nicotinamide mononucleotide
Citramalic Acid	Bisphenol A bis(chloroformate)
2-Hydroxyglutaric acid	Brimonidine
3-Hydroxyglutaric acid	Confertifoline
Ammelide	Thiodiglycolic acid
Indoxylsulfuric acid	Azobenzene-4-sulfonic acid
Hydroxypiperazic acid	7-Methyluric Acid
7-Keto-dehydroepiandrosterone	1-Methyluric Acid
Hyoscyamine	Kynurenic Acid
4-Aminomethylindole	Threitol
2-(Formylamino)Benzoic Acid	8-Azaguanine
Virstatin	Aconitic Acid
Morpholin-4-ium (4-methoxyphenyl)morpholin-4-ylphosphinodithioate	Spongouridine
D-Xylonic acid	LPC(0:0/20:4)
BROMO-3-HYDROXY-4-(SUCCIN-2-YL)-CARYOLANE-LACTONE	LPC(20:4/0:0)
Indole	Pro-Gln
Oxfenicine	LPA(20:4)
Aldosterone	3-Hydroxyphenacetin phosphate
6-Methylthioinosine	Soyacerebroside I
Terpendole E	Endothal-disodium
Elenaic acid	Diethyl sulfide
L-Tryptophan	PI(38:4)
L-2-Aminobutyric acid	Protocatechuic acid
2,3-Dihydroxyindole	2-Pyrocatechuic acid
Epoprostenol	DL-phenylmercapto uric acid
Estradiol-17 3-sulfate	1-deoxy-D-threo-hexo-2,5-diulose 6-phosphate
Leu-Ala	3-Furoic acid
Asp-Tyr	LPC(0:0/20:3)
Tripropylamine	4-Methyl-5-hydroxyethylthiazole phosphate
Corticosterone	L-selenomethionine
21-Deoxycortisol	Leu-Gly-Asp-Val-Ile
D-Kynurenine	LPC(20:3/0:0)
Proline betaine	Piperidine acid
Tryptamine	Indole-5-carboxylic acid
Arg-Gly	Phytanic acid
Gly-Arg	Glyceraldehyde
L-kynurenine	Cholesterol sulfate
Pyrroloquinoline Quinone	Gulonolactone
D-Ornithine	1-Hydroxy-2-naphthoate
5-Hydroxyindoleacetic acid	N(6),N(6)-Dimethyl-L-lysine
L-Glutamine	LPC(16:1/0:0)
N-Tris(hydroxymethyl)methyl-2-aminoethanesulfonic acid	Lactic acid
2,5,8,11-Tetraoxatridecan-13-ol	Glucoronic Acid
L-Ornithine	2-Phenylbutyric acid
Lys-Pro	LPC(0:0/16:1)
Cannabidiolic acid	AS 1-1
Aniline	Ketoleucine
DL-O-tyrosine	3-Hydroxycinnamic acid
Histidine	Erythritol
Perseitol	2-Oxo-3-(5-oxofuran-2-ylidene)propanoic acid
D-Alloisoleucine	Rhapontin
Isopropyl 3-(3,4-dihydroxyphenyl)-2-hydroxypropanoate	3-Hydroxydodecanoic acid
Benzoic Acid	2-Hydroxybutanoic Acid
Busulfan	3-Hydroxy-3-Methyl Butyric Acid
D-phenylalanine	2-Hydroxyisocaproic Acid
N-Acetyl-L-phenylalanine	2-Hydroxy-4-methylpentanoic acid
N-Acetyl-L-Leucine	2-Hydroxyhexanoic acid
Bis(1-inositol)-3,1'-phosphate 1-phosphate	5-Hydroxyhexanoic Acid
Purine	Zoxazolamine
L-Phenylalanine	3,4',5-Biphenyltriol
Cyclic guanosine monophosphate	5-Hydroxy-2,3-dimethyl-1,4-naphthoquinone
5-Chloro-3-(4-methylsulfonylphenyl)-2-pyridin-3-ylpyridine	Vinclozolin M2
Imidazole-4-methanol	2,6-Dihydroxybenzoic acid
2,2-Dimethylbutyric acid	Indolylmethylthiohydroximate
L-Aspartate-semialdehyde	(10S)-Juvenile hormone III diol phosphate
Caffeine	(R)-2-Hydroxybutyric acid
Thymidine-5'-phosphate	2-Methyllactic acid
Lys-Ser	FFA(14:0)
Oxaloglutarate	Urea
L-Selenocystathionine	2-Quinoxalinecarboxylic acid
Cys-Trp	Benoxacor
Brimonidine	Isoprothiolane sulfoxide
Lucidin	FFA(20:2)
Succinic anhydride	3-Hydroxybutanoic acid
alpha-Methyldopa-3-0-sulfate	ADP-ribose
2,6-Di-tert-butyl-4-(hydroxymethyl)phenol	(Aminomethyl)phosphonic acid
Azobenzene-4-sulfonic acid	4'-Apo-beta-carotenal
Thiodiglycolic acid	1-hexadecanoyl-2-(5Z,8Z,11Z,14Z-eicosatetraenoyl)-sn-glycero-3-phosphoethanolamine
Kynurenic Acid	Lythramine
Inosine triphosphate	3-(2-Methoxyphenyl)propanoic acid
Threitol	N-Acetyltyramine
Piperidine acid	5-fluoroindole-2-carboxylic acid
LPC(20:3/0:0)	Carnitine C6:0
Gluconic acid	5,6-Dihydroxyindole-2-carboxylic acid
Endothal-disodium	3-Hydroxy-2-methylbutanoic acid
LPC(0:0/16:1)	LPC(15:0/0:0)
Guanidinoethyl Sulfonate	2-Hexadecanoylthio-1-ethylphosphorylcholine
Leu-Gly-Asp-Val-Ile	LPC(0:0/15:0)
PI(38:4)	Dihyroxy-1H-indole glucuronide I
LPC(16:1/0:0)	Acetaminophen
2-Phenylbutyric acid	n-Oleoylethanolamine
1-deoxy-D-threo-hexo-2,5-diulose 6-phosphate	Carprofen
3-Furoic acid	5-Hydroxyferulate
4-Methyl-5-hydroxyethylthiazole phosphate	L-Homocitrulline
3-(2-Methoxyphenyl)propanoic acid	Tricrozarin A
FFA(14:0)	(3-Methoxy-4-hydroxyphenyl)ethylene glycol sulfate
3-Hydroxy-3-Methyl Butyric Acid	LPE(0:0/20:3)
Glyceraldehyde	LPE(20:3/0:0)
1-Hydroxy-2-naphthoate	Carnitine C14:2
LPC(15:0/0:0)	Fuc1-2Gal1-4GlcNAcSp
2-Hexadecanoylthio-1-ethylphosphorylcholine	2-(Ethylamino)-5-(hydroxymethyl)-5,6,7,7a-tetrahydro-3aH-pyrano[3,2-d][1,3]thiazole-6,7-diol
LPC(0:0/15:0)	Euxanthone
3,4',5-Biphenyltriol	Salicylic acid β-D-O-glucuronic acid
1-hexadecanoyl-2-(5Z,8Z,11Z,14Z-eicosatetraenoyl)-sn-glycero-3-phosphoethanolamine	4,5-Dihydroxypyrene
Cholesterol sulfate	Didemethylcitalopram
N-Acetyltyramine	3-Hydroxymonoethylglycinexylidide
5-fluoroindole-2-carboxylic acid	3,4-Methyleneadipic acid
Erythritol	FFA(17:1)
Benoxacor	6-(8,8-Dimethyl-2-oxo-4-phenylpyrano[2,3-h]chromen-5-yl)oxy-3,4,5-trihydroxyoxane-2-carboxylic acid
5-Hydroxy-2,3-dimethyl-1,4-naphthoquinone	L-Tyrosyl-L-Threonine
(R)-2-Hydroxybutyric acid	Xanthoxylin
2-Methyllactic acid	Saccharin
6-Phosphogluconic acid	Podofilox
Lythramine	Pterin-6-carboxylic acid
Didemethylcitalopram	Carnitine C8:0
Lactic acid	L-Thyroxine
FFA(18:2)	Dapsone
Dihyroxy-1H-indole glucuronide I	Suxibuzone
4'-Apo-beta-carotenal	Tyr-Tyr-Asn
Urea	Deoxyguanosine 5'-monophosphate(dGMP)
4,5-Dihydroxypyrene	FFA(22:4)
3-Hydroxymonoethylglycinexylidide	(±)-Camphoric acid
3-Hydroxybutanoic acid	Benzoyl peroxide
(Aminomethyl)phosphonic acid	Flutriafol
Pro-Gln	4-Hydroxy-8-methoxy-2H-furo[2,3-h]-1-benzopyran-2-one
Isoprothiolane sulfoxide	3,4-Bis[(3-hydroxyphenyl)methyl]oxolan-2-one
2-Hydroxybutanoic Acid	Carnitine C13:0
Salicylic acid β-D-O-glucuronic acid	Carnitine C2:0
(3-Methoxy-4-hydroxyphenyl)ethylene glycol sulfate	Phenylbutyrylglutamine
Tricrozarin A	7-Chlorokynurenic acid
3-Hydroxy-2-methylbutanoic acid	LPE(0:0/16:1)
Flutriafol	LPE(16:1/0:0)
FFA(20:2)	Berberine
L-Homocitrulline	1-Aminocyclohexanecarboxylic acid
2-(Ethylamino)-5-(hydroxymethyl)-5,6,7,7a-tetrahydro-3aH-pyrano[3,2-d][1,3]thiazole-6,7-diol	Terpendole G
n-Oleoylethanolamine	Sarin
5,6-Dihydroxyindole-2-carboxylic acid	LPC(17:1/0:0)
LPE(0:0/20:3)	2-Hydroxy-vitamin K
LPE(20:3/0:0)	Ala-Phe-Lys-Arg
Deoxyguanosine 5'-monophosphate(dGMP)	Acamprosate
3,4-Methyleneadipic acid	D-Quinovose
N-Methylisoleucine	3'-Adenylic acid
3,4-Bis[(3-hydroxyphenyl)methyl]oxolan-2-one	Sorbitan
ADP-ribose	(10S)-Juvenile hormone III diol
Carnitine C14:2	Carnitine C16:0
5-Hydroxyferulate	Carnitine C18:1
Euxanthone	Carnitine C11:1
Carnitine C13:0	4-methyl-n-(2-oxo-2,5,6,7-tetrahydro-1h-cyclopenta[b]pyridin-4-yl)benzenesulfonamide
Pterin-6-carboxylic acid	2-Hydroxy-3-Methyl Butanoic Acid
Saccharin	Bacteriochlorophyllide a
Berberine	TriacetonaMine
Sarin	FFA(14:1)
Phenylbutyrylglutamine	10-Deoxymethynolide
L-Tyrosyl-L-Threonine	LPE(0:0/22:6)
FFA(17:1)	LPE(22:6/0:0)
2-Hydroxy-vitamin K	Carnitine C8:1
2-Hydroxy-3-Methyl Butanoic Acid	LPC(17:2/0:0)
1-Aminocyclohexanecarboxylic acid	3-Sulfocatechol
Carnitine C11:1	LPC(0:0/22:5)
LPC(17:1/0:0)	LPC(22:5/0:0)
2-Octanamidoacetic acid	LPE(17:1/0:0)
Carnitine C16:0	Hydroquinone
TriacetonaMine	Pyrocatechol
L-Thyroxine	LPA(18:3)
Acamprosate	Fumitremorgin B
LPE(0:0/16:1)	all-trans-Pentaprenyl diphosphate
LPE(16:1/0:0)	Carnitine C13:1
Terpendole G	Carnitine C14:0
3-Sulfocatechol	LPC(22:6/0:0)
3'-Adenylic acid	LPC(0:0/22:6)
Carnitine C2:0	8,15-DiHETE
LPE(0:0/22:6)	LPE(0:0/22:5)
LPE(22:6/0:0)	Carnitine C10:0
Carnitine C18:1	Ala-Leu-Phe-Glu
FFA(22:4)	LPE(22:5/0:0)
Carnitine C8:0	Ipecoside
Sorbitan	Phosphatidylserine
10-Deoxymethynolide	His-Phe-Tyr-Asp
Hydroquinone	Myristoylcarnitine
Pyrocatechol	FFA(16:1)
LPC(0:0/22:5)	Gal1-4[Fuc1-3]GlcNAcSp
LPC(22:5/0:0)	Bardoxolone methyl
4-methyl-n-(2-oxo-2,5,6,7-tetrahydro-1h-cyclopenta[b]pyridin-4-yl)benzenesulfonamide	Geldanamycin
LPE(17:1/0:0)	Leu-Phe-Ala-Glu
(10S)-Juvenile hormone III diol	LPC(0:0/18:3)
LPA(18:3)	LPC(18:3/0:0)
Methylgingerol	Diethylstilbestrol
LPE(0:0/22:5)	Carnitine C14:2:DC
all-trans-Pentaprenyl diphosphate	3-Hydroxypalmitoylcarnitine
Carnitine C13:1	Carnitine C12:0
LPC(22:6/0:0)	Carnitine C16:1
LPC(0:0/22:6)	LPE(0:0/18:3)
LPC(17:2/0:0)	LPE(18:3/0:0)
Hexanoyl Glycine	N-[2-(Dimethylamino)ethyl]-N-methyl-4-[({4-[4-morpholin-4-yl-7-(2,2,2-trifluoroethyl)-7H-pyrrolo[2,3-d]pyrimidin-2-yl]phenyl}carbamoyl)amino]benzamide
LPE(22:5/0:0)	3-Dehydroshikimate
Bacteriochlorophyllide a	3-(Methylthio)-1-propanol
Fumitremorgin B	3-Hydroxybenzyl alcohol
LPE(0:0/18:3)	FFA(22:5)
LPE(18:3/0:0)	Carnitine C14:1
Phosphatidylserine	DMABA-d6 NHS ester
Bardoxolone methyl	FFA(18:4)
His-Phe-Tyr-Asp	LPC(0:0/20:5)
FFA(14:1)	LPC(20:5/0:0)
Gal1-4[Fuc1-3]GlcNAcSp	Gartanin
Carnitine C10:0	FFA(16:3)
Carnitine C14:0	LPE(0:0/20:5)
Leu-Phe-Ala-Glu	LPE(20:5/0:0)
Ala-Leu-Phe-Glu	Pralatrexate
LPC(0:0/18:3)	gamma-Linolenic Acid
LPC(18:3/0:0)	Neopterin
DMABA-d6 NHS ester	Carnitine C14:3
Myristoylcarnitine	Pinolenic acid
Ipecoside	FFA(18:3)
Geldanamycin
8,15-DiHETE
3-(Methylthio)-1-propanol
Carnitine C8:1
Diethylstilbestrol
Carnitine C14:2:DC
Carnitine C16:1
N-[2-(Dimethylamino)ethyl]-N-methyl-4-[({4-[4-morpholin-4-yl-7-(2,2,2-trifluoroethyl)-7H-pyrrolo[2,3-d]pyrimidin-2-yl]phenyl}carbamoyl)amino]benzamide
3-Hydroxypalmitoylcarnitine
Carnitine C12:0
Chaps
FFA(16:1)
FFA(22:5)
Carnitine C14:1
LPC(20:5/0:0)
FFA(18:4)
FFA(16:3)
LPC(0:0/20:5)
Gartanin
LPE(0:0/20:5)
LPE(20:5/0:0)
Carnitine C14:3
gamma-Linolenic Acid
Pralatrexate
Lobelanine
Pinolenic acid
FFA(18:3)
Neopterin
